# Supplementary material for: Protura of Italy, with a key to species and their distribution
Source: Zookeys. 2011 Nov 9;(146):19–67. doi: 10.3897/zookeys.146.1885 (PMC3233705; doi:10.3897/zookeys.146.1885)
Supplement: XML Treatment for Proturentomon condei [file zookeys.146.1885-treatment4.xml]

<!DOCTYPE tp:taxon-treatment
  PUBLIC "-//TaxonX//DTD Taxonomic Treatment Publishing DTD v0 20100105//EN" "tax-treatment-NSO.dtd">
<tp:taxon-treatment xmlns:tp="http://www.plazi.org/taxpub"><tp:treatment-meta><mixed-citation publication-type="journal"><person-group><name><surname>Galli</surname><given-names>Loris</given-names></name><name><surname>Capurro</surname><given-names>Matteo</given-names></name><name><surname>Torti</surname><given-names>Carlo</given-names></name></person-group><article-title>Protura of Italy, with a key to species and their distribution</article-title><source>Zookeys</source><day>9</day><month>11</month><year>2011</year><volume>2011</volume><issue>146</issue><fpage>19</fpage><lpage>67</lpage><pub-id pub-id-type="doi">10.3897/zookeys.146.1885</pub-id></mixed-citation></tp:treatment-meta><tp:nomenclature><tp:taxon-name>
                                <tp:taxon-name-part taxon-name-part-type="genus">Proturentomon</tp:taxon-name-part>
                                <tp:taxon-name-part taxon-name-part-type="species">condei</tp:taxon-name-part>
                            <object-id xmlns:xlink="http://www.w3.org/1999/xlink" xlink:type="simple">http://species-id.net/wiki/Proturentomon_condei</object-id>
</tp:taxon-name><tp:taxon-authority>Nosek, 1967</tp:taxon-authority><xref ref-type="fig" rid="F3">Fig. 3</xref></tp:nomenclature><tp:treatment-sec sec-type="Material examined"><title>Material examined.</title><p>6 ♀♀, 1 MJ.</p></tp:treatment-sec><tp:treatment-sec sec-type="Distribution"><title>Distribution.</title><p>Austria, Slovakia.</p><fig id="F3" position="float" orientation="portrait"><label>Figure 3.</label><caption><p><italic><tp:taxon-name>Proturentomon</tp:taxon-name></italic> spp.: collecting sites in Italy (squares <italic><tp:taxon-name>Proturentomon condei</tp:taxon-name></italic>; dots <italic><tp:taxon-name>Proturentomon minimum</tp:taxon-name></italic>; star: <italic><tp:taxon-name>Proturentomon noseki</tp:taxon-name></italic>; triangle <italic><tp:taxon-name>Proturentomon pilosum</tp:taxon-name></italic>; blue: data from literature; red: samples personally analyzed by the authors; LT = type area).</p></caption><graphic xmlns:xlink="http://www.w3.org/1999/xlink" xlink:href="ZooKeys-146-019-g003.jpg" position="float" orientation="portrait" xlink:type="simple"/></fig></tp:treatment-sec><tp:treatment-sec sec-type="Remarks"><title>Remarks.</title><p>This species is not included in the World Catalogue (<xref ref-type="bibr" rid="B33">Szeptycki 2007</xref>) because it was recorded in Italy only more recently (<xref ref-type="bibr" rid="B6">Capurro et al. 2008b</xref>).</p></tp:treatment-sec><ref-list><ref id="B33"><mixed-citation xmlns:xlink="http://www.w3.org/1999/xlink" xlink:type="simple"><person-group><name name-style="western"><surname>Szeptycki</surname><given-names>A</given-names></name></person-group> (<year>2007</year>)<source> Catalogue of the World Protura. Acta zoologica cracoviensia, 50B (1): 1-210</source></mixed-citation></ref><ref id="B6"><mixed-citation xmlns:xlink="http://www.w3.org/1999/xlink" xlink:type="simple"><person-group><name name-style="western"><surname>Capurro</surname><given-names>M</given-names></name><name name-style="western"><surname>Galli</surname><given-names>L</given-names></name><name name-style="western"><surname>Torti</surname><given-names>C</given-names></name></person-group> (<year>2008b</year>)<source><italic>Proturento Tissue Cell., 42 (2):97 mon condei</italic> Nosek, 1967 (Protura Protentomidae). 481. Segnalazioni Faunistiche Italiane. Boll. Soc. entomol. ital. 140 (3): 191.</source></mixed-citation></ref></ref-list></tp:taxon-treatment>
