# Supplementary material for: Protura of Italy, with a key to species and their distribution
Source: Zookeys. 2011 Nov 9;(146):19–67. doi: 10.3897/zookeys.146.1885 (PMC3233705; doi:10.3897/zookeys.146.1885)
Supplement: XML Treatment for Acerentulus apuliacus [file zookeys.146.1885-treatment9.xml]

<!DOCTYPE tp:taxon-treatment
  PUBLIC "-//TaxonX//DTD Taxonomic Treatment Publishing DTD v0 20100105//EN" "tax-treatment-NSO.dtd">
<tp:taxon-treatment xmlns:tp="http://www.plazi.org/taxpub"><tp:treatment-meta><mixed-citation publication-type="journal"><person-group><name><surname>Galli</surname><given-names>Loris</given-names></name><name><surname>Capurro</surname><given-names>Matteo</given-names></name><name><surname>Torti</surname><given-names>Carlo</given-names></name></person-group><article-title>Protura of Italy, with a key to species and their distribution</article-title><source>Zookeys</source><day>9</day><month>11</month><year>2011</year><volume>2011</volume><issue>146</issue><fpage>19</fpage><lpage>67</lpage><pub-id pub-id-type="doi">10.3897/zookeys.146.1885</pub-id></mixed-citation></tp:treatment-meta><tp:nomenclature><tp:taxon-name>
                                <tp:taxon-name-part taxon-name-part-type="genus">Acerentulus</tp:taxon-name-part>
                                <tp:taxon-name-part taxon-name-part-type="species">apuliacus</tp:taxon-name-part>
                            <object-id xmlns:xlink="http://www.w3.org/1999/xlink" xlink:type="simple">http://species-id.net/wiki/Acerentulus_apuliacus</object-id>
</tp:taxon-name><tp:taxon-authority>Rusek &amp; Stumpp, 1988</tp:taxon-authority><xref ref-type="fig" rid="F4">Fig. 4</xref></tp:nomenclature><tp:treatment-sec sec-type="Material examined"><title>Material examined.</title><p>3 ♂♂, 20 ♀♀, 3 PI, 1 MJ.</p></tp:treatment-sec><tp:treatment-sec sec-type="Type area"><title>Type area.</title><p>Apulia, 10 km South of Vico del Gargano, Bosco Sfilzi.</p></tp:treatment-sec><tp:treatment-sec sec-type="Distribution"><title>Distribution.</title><p>Type area only.</p></tp:treatment-sec><tp:treatment-sec sec-type="Remarks"><title>Remarks.</title><p>Bibliographic data from <xref ref-type="bibr" rid="B25">Rusek and Stumpp (1988)</xref>.</p></tp:treatment-sec><tp:treatment-sec><!--Section generated to contain objects referenced in tp:taxon-treatment.--><fig id="F4" position="float" orientation="portrait"><label>Figure 4.</label><caption><p><italic><tp:taxon-name>Acerentulus</tp:taxon-name></italic> spp.: collecting sites in Italy (square: <italic><tp:taxon-name>Acerentulus alpinus</tp:taxon-name></italic>; dots: <italic><tp:taxon-name>Acerentulus apuliacus</tp:taxon-name></italic>; rhombus: <italic><tp:taxon-name>Acerentulus condei</tp:taxon-name></italic>; star: <italic><tp:taxon-name>Acerentulus terricola</tp:taxon-name></italic>; triangle: <italic><tp:taxon-name>Acerentulus tuxeni</tp:taxon-name></italic>; blue: data from literature; red: samples personally analyzed by the authors; LT = type area).</p></caption><graphic xmlns:xlink="http://www.w3.org/1999/xlink" xlink:href="ZooKeys-146-019-g004.jpg" position="float" orientation="portrait" xlink:type="simple"/></fig></tp:treatment-sec><ref-list><ref id="B25"><mixed-citation xmlns:xlink="http://www.w3.org/1999/xlink" xlink:type="simple"><person-group><name name-style="western"><surname>Rusek</surname><given-names>J</given-names></name><name name-style="western"><surname>Stumpp</surname><given-names>J</given-names></name></person-group> (<year>1988</year>)<article-title> A new <italic>Acerentulus</italic> species from Southeast Italy (Protura: Acerentomidae).</article-title><source>Acta entomologica bohemoslovaca</source><volume>85</volume>: <fpage>153</fpage>-<lpage>158</lpage>.</mixed-citation></ref></ref-list></tp:taxon-treatment>
