# Supplementary material for: Protura of Italy, with a key to species and their distribution
Source: Zookeys. 2011 Nov 9;(146):19–67. doi: 10.3897/zookeys.146.1885 (PMC3233705; doi:10.3897/zookeys.146.1885)
Supplement: XML Treatment for Acerentomon fageticola [file zookeys.146.1885-treatment26.xml]

<!DOCTYPE tp:taxon-treatment
  PUBLIC "-//TaxonX//DTD Taxonomic Treatment Publishing DTD v0 20100105//EN" "tax-treatment-NSO.dtd">
<tp:taxon-treatment xmlns:tp="http://www.plazi.org/taxpub"><tp:treatment-meta><mixed-citation publication-type="journal"><person-group><name><surname>Galli</surname><given-names>Loris</given-names></name><name><surname>Capurro</surname><given-names>Matteo</given-names></name><name><surname>Torti</surname><given-names>Carlo</given-names></name></person-group><article-title>Protura of Italy, with a key to species and their distribution</article-title><source>Zookeys</source><day>9</day><month>11</month><year>2011</year><volume>2011</volume><issue>146</issue><fpage>19</fpage><lpage>67</lpage><pub-id pub-id-type="doi">10.3897/zookeys.146.1885</pub-id></mixed-citation></tp:treatment-meta><tp:nomenclature><tp:taxon-name>
                                <tp:taxon-name-part taxon-name-part-type="genus">Acerentomon</tp:taxon-name-part>
                                <tp:taxon-name-part taxon-name-part-type="species">fageticola</tp:taxon-name-part>
                            <object-id xmlns:xlink="http://www.w3.org/1999/xlink" xlink:type="simple">http://species-id.net/wiki/Acerentomon_fageticola</object-id>
</tp:taxon-name><tp:taxon-authority>Rusek, 1966</tp:taxon-authority></tp:nomenclature><tp:treatment-sec sec-type="Distribution"><title>Distribution.</title><p>Central Europe.</p></tp:treatment-sec><tp:treatment-sec sec-type="Remarks"><title>Remarks.</title><p>Three specimens from Veneto (Cison, Treviso), and two from Liguria (Lavagna, Genoa) were identified by Prof. Nosek as <italic><tp:taxon-name>Acerentomon fageticola</tp:taxon-name></italic> and cited in a short note by <xref ref-type="bibr" rid="B37">Torti (1995a)</xref>. These and some other similar specimens should be considered as individual variations of <italic><tp:taxon-name>Acerentomon italicum</tp:taxon-name></italic>: this hypothesis seems to be maintained by the coexistence in the same localities of individuals showing a continuum of diagnostic characters (foretarsal sensilla, chaetotaxy, pleural pectines) ranging from the <italic><tp:taxon-name>Acerentomon fageticola</tp:taxon-name></italic> to the <italic><tp:taxon-name>Acerentomon italicum</tp:taxon-name></italic> extremes, while we have not yet found sites where only “<italic>fageticola-</italic>type” specimens have been collected.</p><p>We hope that our current redescription of <italic><tp:taxon-name>Acerentomon italicum</tp:taxon-name></italic> could shed more light on the differences between this species and the related <italic><tp:taxon-name>Acerentomon fageticola</tp:taxon-name></italic>.</p><p>This species has been cited here and in the identification key only for exactness of information.</p></tp:treatment-sec><ref-list><ref id="B37"><mixed-citation xmlns:xlink="http://www.w3.org/1999/xlink" xlink:type="simple"><person-group><name name-style="western"><surname>Torti</surname><given-names>C</given-names></name></person-group> (<year>1995a</year>)<source><italic>Acerentomon fageticola</italic> Rusek, 1966 (Protura Acerentomidae). Segnalazioni Faunistiche Italiane 261. Boll. Soc. entomol. ital. 127 (1): 63.</source></mixed-citation></ref></ref-list></tp:taxon-treatment>
