# Supplementary material for: Protura of Italy, with a key to species and their distribution
Source: Zookeys. 2011 Nov 9;(146):19–67. doi: 10.3897/zookeys.146.1885 (PMC3233705; doi:10.3897/zookeys.146.1885)
Supplement: XML Treatment for Acerentomon gallicum [file zookeys.146.1885-treatment27.xml]

<!DOCTYPE tp:taxon-treatment
  PUBLIC "-//TaxonX//DTD Taxonomic Treatment Publishing DTD v0 20100105//EN" "tax-treatment-NSO.dtd">
<tp:taxon-treatment xmlns:tp="http://www.plazi.org/taxpub"><tp:treatment-meta><mixed-citation publication-type="journal"><person-group><name><surname>Galli</surname><given-names>Loris</given-names></name><name><surname>Capurro</surname><given-names>Matteo</given-names></name><name><surname>Torti</surname><given-names>Carlo</given-names></name></person-group><article-title>Protura of Italy, with a key to species and their distribution</article-title><source>Zookeys</source><day>9</day><month>11</month><year>2011</year><volume>2011</volume><issue>146</issue><fpage>19</fpage><lpage>67</lpage><pub-id pub-id-type="doi">10.3897/zookeys.146.1885</pub-id></mixed-citation></tp:treatment-meta><tp:nomenclature><tp:taxon-name>
                                <tp:taxon-name-part taxon-name-part-type="genus">Acerentomon</tp:taxon-name-part>
                                <tp:taxon-name-part taxon-name-part-type="species">gallicum</tp:taxon-name-part>
                            <object-id xmlns:xlink="http://www.w3.org/1999/xlink" xlink:type="simple">http://species-id.net/wiki/Acerentomon_gallicum</object-id>
</tp:taxon-name><tp:taxon-authority>Ionesco, 1933</tp:taxon-authority><xref ref-type="fig" rid="F13">Fig. 13</xref></tp:nomenclature><tp:treatment-sec sec-type="Material examined"><title>Material examined.</title><p>42 ♂♂, 90 ♀♀, 7 PI, 11 MJ, 6 LII, 1 LI, 1 undet.</p></tp:treatment-sec><tp:treatment-sec sec-type="Distribution"><title>Distribution.</title><p>West and Central Europe, recorded also from Africa (Uganda – introduced?).</p><fig id="F13" position="float" orientation="portrait"><label>Figure 13.</label><caption><p><italic><tp:taxon-name>Acerentomon gallicum</tp:taxon-name></italic>: collecting sites in Italy (red dots: samples personally analyzed by the authors).</p></caption><graphic xmlns:xlink="http://www.w3.org/1999/xlink" xlink:href="ZooKeys-146-019-g013.jpg" position="float" orientation="portrait" xlink:type="simple"/></fig></tp:treatment-sec><tp:treatment-sec sec-type="Remarks"><title>Remarks.</title><p>Although in <xref ref-type="bibr" rid="B33">Szeptycki (2007)</xref> there is no information about the presence of this species in Italy, <italic><tp:taxon-name>Acerentomon gallicum</tp:taxon-name></italic> was cited in a short note by <xref ref-type="bibr" rid="B38">Torti (1995b)</xref>.</p></tp:treatment-sec><ref-list><ref id="B33"><mixed-citation xmlns:xlink="http://www.w3.org/1999/xlink" xlink:type="simple"><person-group><name name-style="western"><surname>Szeptycki</surname><given-names>A</given-names></name></person-group> (<year>2007</year>)<source> Catalogue of the World Protura. Acta zoologica cracoviensia, 50B (1): 1-210</source></mixed-citation></ref><ref id="B38"><mixed-citation xmlns:xlink="http://www.w3.org/1999/xlink" xlink:type="simple"><person-group><name name-style="western"><surname>Torti</surname><given-names>C</given-names></name></person-group> (<year>1995b</year>)<source><italic>Acerentomon gallicum</italic> Ionescu, 1933 (Protura Acerentomidae). 262. Boll. Soc. ent. entomol. 127 (1): 63.</source></mixed-citation></ref></ref-list></tp:taxon-treatment>
