# Supplementary material for: Protura of Italy, with a key to species and their distribution
Source: Zookeys. 2011 Nov 9;(146):19–67. doi: 10.3897/zookeys.146.1885 (PMC3233705; doi:10.3897/zookeys.146.1885)
Supplement: XML Treatment for Acerentomon maius [file zookeys.146.1885-treatment29.xml]

<!DOCTYPE tp:taxon-treatment
  PUBLIC "-//TaxonX//DTD Taxonomic Treatment Publishing DTD v0 20100105//EN" "tax-treatment-NSO.dtd">
<tp:taxon-treatment xmlns:tp="http://www.plazi.org/taxpub"><tp:treatment-meta><mixed-citation publication-type="journal"><person-group><name><surname>Galli</surname><given-names>Loris</given-names></name><name><surname>Capurro</surname><given-names>Matteo</given-names></name><name><surname>Torti</surname><given-names>Carlo</given-names></name></person-group><article-title>Protura of Italy, with a key to species and their distribution</article-title><source>Zookeys</source><day>9</day><month>11</month><year>2011</year><volume>2011</volume><issue>146</issue><fpage>19</fpage><lpage>67</lpage><pub-id pub-id-type="doi">10.3897/zookeys.146.1885</pub-id></mixed-citation></tp:treatment-meta><tp:nomenclature><tp:taxon-name>
                                <tp:taxon-name-part taxon-name-part-type="genus">Acerentomon</tp:taxon-name-part>
                                <tp:taxon-name-part taxon-name-part-type="species">maius</tp:taxon-name-part>
                            <object-id xmlns:xlink="http://www.w3.org/1999/xlink" xlink:type="simple">http://species-id.net/wiki/Acerentomon_maius</object-id>
</tp:taxon-name><tp:taxon-authority>Berlese, 1908</tp:taxon-authority><xref ref-type="fig" rid="F15">Fig. 15</xref></tp:nomenclature><tp:treatment-sec sec-type="Material examined"><title>Material examined.</title><p>353 ♂♂, 455 ♀♀, 40 PI, 25 MJ, 3 LII, 2 LI, 3 undet.</p></tp:treatment-sec><tp:treatment-sec sec-type="Type area"><title>Type area.</title><p>Trentino Alto Adige, Tiarno.</p></tp:treatment-sec><tp:treatment-sec sec-type="Distribution"><title>Distribution.</title><p>Italy, Central Europe.</p><fig id="F15" position="float" orientation="portrait"><label>Figure 15.</label><caption><p><italic><tp:taxon-name>Acerentomon maius</tp:taxon-name></italic>: collecting sites in Italy (blue dots: data from literature; red dots: samples personally analyzed by the authors; LT = type area).</p></caption><graphic xmlns:xlink="http://www.w3.org/1999/xlink" xlink:href="ZooKeys-146-019-g015.jpg" position="float" orientation="portrait" xlink:type="simple"/></fig></tp:treatment-sec><tp:treatment-sec sec-type="Remarks"><title>Remarks.</title><p>Bibliographic data from Berlese (1908), <xref ref-type="bibr" rid="B13">Dematteis (1972)</xref>, <xref ref-type="bibr" rid="B20">Nosek (1973)</xref>, <xref ref-type="bibr" rid="B15">Fratello and Gioia (1975)</xref>.</p></tp:treatment-sec><ref-list><ref id="B13"><mixed-citation xmlns:xlink="http://www.w3.org/1999/xlink" xlink:type="simple"><person-group><name name-style="western"><surname>Dematteis</surname><given-names>E</given-names></name></person-group> (<year>1972</year>)<source> I Proturi italiani. Atti del IX Congresso nazionale italiano di Entomologia: 255–266.</source></mixed-citation></ref><ref id="B20"><mixed-citation xmlns:xlink="http://www.w3.org/1999/xlink" xlink:type="simple"><person-group><name name-style="western"><surname>Nosek</surname><given-names>J</given-names></name></person-group> (<year>1973</year>)<source> The European Protura, their taxonomy, ecology and distribution with keys for determination. Mus. d’Hist. nat. Genève, 345 pp.</source></mixed-citation></ref><ref id="B15"><mixed-citation xmlns:xlink="http://www.w3.org/1999/xlink" xlink:type="simple"><person-group><name name-style="western"><surname>Fratello</surname><given-names>B</given-names></name><name name-style="western"><surname>Gioia</surname><given-names>V</given-names></name></person-group> (<year>1975</year>)<article-title> Le ghiandole urotergali dei Proturi (<italic>Insecta Apterygota</italic>). Atti Soc. Nat. Mat.</article-title><source>Di Modena </source><volume>106</volume>: <fpage>203</fpage>-<lpage>212</lpage>.</mixed-citation></ref></ref-list></tp:taxon-treatment>
