# Supplementary material for: Protura of Italy, with a key to species and their distribution
Source: Zookeys. 2011 Nov 9;(146):19–67. doi: 10.3897/zookeys.146.1885 (PMC3233705; doi:10.3897/zookeys.146.1885)
Supplement: XML Treatment for Eosentomon romanum [file zookeys.146.1885-treatment40.xml]

<!DOCTYPE tp:taxon-treatment
  PUBLIC "-//TaxonX//DTD Taxonomic Treatment Publishing DTD v0 20100105//EN" "tax-treatment-NSO.dtd">
<tp:taxon-treatment xmlns:tp="http://www.plazi.org/taxpub"><tp:treatment-meta><mixed-citation publication-type="journal"><person-group><name><surname>Galli</surname><given-names>Loris</given-names></name><name><surname>Capurro</surname><given-names>Matteo</given-names></name><name><surname>Torti</surname><given-names>Carlo</given-names></name></person-group><article-title>Protura of Italy, with a key to species and their distribution</article-title><source>Zookeys</source><day>9</day><month>11</month><year>2011</year><volume>2011</volume><issue>146</issue><fpage>19</fpage><lpage>67</lpage><pub-id pub-id-type="doi">10.3897/zookeys.146.1885</pub-id></mixed-citation></tp:treatment-meta><tp:nomenclature><tp:taxon-name>
                                <tp:taxon-name-part taxon-name-part-type="genus">Eosentomon</tp:taxon-name-part>
                                <tp:taxon-name-part taxon-name-part-type="species">romanum</tp:taxon-name-part>
                            <object-id xmlns:xlink="http://www.w3.org/1999/xlink" xlink:type="simple">http://species-id.net/wiki/Eosentomon_romanum</object-id>
</tp:taxon-name><tp:taxon-authority>Nosek, 1969</tp:taxon-authority><xref ref-type="fig" rid="F24">Fig. 24</xref></tp:nomenclature><tp:treatment-sec sec-type="Type area"><title>Type area.</title><p>Lazio, Rome.</p></tp:treatment-sec><tp:treatment-sec sec-type="Distribution"><title>Distribution.</title><p>Italy.</p><fig id="F24" position="float" orientation="portrait"><label>Figure 24.</label><caption><p><italic><tp:taxon-name>Eosentomon romanum</tp:taxon-name></italic>: collecting sites in Italy (blue dots: data from literature; LT = type area).</p></caption><graphic xmlns:xlink="http://www.w3.org/1999/xlink" xlink:href="ZooKeys-146-019-g024.jpg" position="float" orientation="portrait" xlink:type="simple"/></fig></tp:treatment-sec><tp:treatment-sec sec-type="Remarks"><title>Remarks.</title><p>Bibliographic data from <xref ref-type="bibr" rid="B19">Nosek (1969)</xref>, <xref ref-type="bibr" rid="B15">Fratello and Gioia (1975)</xref>.</p></tp:treatment-sec><ref-list><ref id="B19"><mixed-citation xmlns:xlink="http://www.w3.org/1999/xlink" xlink:type="simple"><person-group><name name-style="western"><surname>Nosek</surname><given-names>J</given-names></name></person-group> (<year>1969</year>)<article-title> Three new species of Protura from Italy. Atti dell’Istituto veneto di Scienze, Lettere ed Arti.</article-title><source>Classe di Scienze matematiche e naturali </source><volume>127</volume>: <fpage>485</fpage>-<lpage>494</lpage>.</mixed-citation></ref><ref id="B15"><mixed-citation xmlns:xlink="http://www.w3.org/1999/xlink" xlink:type="simple"><person-group><name name-style="western"><surname>Fratello</surname><given-names>B</given-names></name><name name-style="western"><surname>Gioia</surname><given-names>V</given-names></name></person-group> (<year>1975</year>)<article-title> Le ghiandole urotergali dei Proturi (<italic>Insecta Apterygota</italic>). Atti Soc. Nat. Mat.</article-title><source>Di Modena </source><volume>106</volume>: <fpage>203</fpage>-<lpage>212</lpage>.</mixed-citation></ref></ref-list></tp:taxon-treatment>
